# Supplementary material for: Erythrocyte sequestration of metformin in horses: impact on matrix-specific pharmacokinetics and detection windows
Source: BMC Vet Res. 2026 Apr 16;22:314. doi: 10.1186/s12917-026-05449-0 (PMC13214104; doi:10.1186/s12917-026-05449-0)
Supplement: Supplementary file 2 — Supplementary Material 2. [file 12917_2026_5449_MOESM2_ESM.xlsx]

## Sheet: Plasma vs serum
Plasma vs Serum
Time	Metformin Concentration Mean ±SD (ng/mL) plasma	Metformin Concentration Mean ±SD (ng/mL) serum	Relative mean difference Mean (%) *
0 h	ND	ND
0.16 h	258.7 ± 55.7	250.6 ± 99.4	25.6129
0.25 h	453.3 ± 349.4	298.4 ± 129.8	0.447525
0.5 h	366.4 ± 305.4	549.2 ± 277.2	4.55612
0.75 h	516.4 ± 233.4	611.9 ± 246.6	11.9826
1 h	553.7 ± 245.3	575.1 ± 251.4	11.9541
1.5 h	512.4 ± 220.2	529.9 ± 337.1	13.2059
2 h	463.1 ± 281.9	549.1 ± 434.3	9.78978
3 h	499.6 ± 393.4	391.9 ± 239.4	25.127
4 h	344.5 ± 203.7	255.1 ± 127.2	31.4335
5 h	231.2 ± 117.0	171.2 ± 71.6	8.75429
6 h	158.3 ± 67.3	126.1 ± 44.0	9.8188
8 h	114.2 ± 37.4	101.6 ± 30.7	9.3082
12 h	92.8 ± 26.7	82.7 ± 22.5	8.74959
18 h	75.8 ± 19.0	43.4 ± 3.59	7.224
24 h	50.0 ± 17.7	29.6 ± 12.1	2.32052
30 h	28.8 ± 10.6	15.5 ± 10.7	11.5918
36 h	16.7 ± 9.76	8.38 ± 6.99	3.28167
48 h	8.45 ± 6.45	3.15 ± 2.16	16.1133
72 h	2.75 ± 1.87	1.48 ± 0.57	87.3547
96 h	0.83 ± 0.35	0.98 ± 0.32	150.54
120 h	0.44 ± 0.18	0.76 ± 0.38	96.1023
144 h	0.80 ± 0.56	0.61 ± 0.26	70.8268
168 h	0.45 ± 0.13	0.56 ± 0.28	85.622
Day 9	<LOQ	0.53 ± 0.22
Day 11	<LOQ	0.41 ± 0.0
* plasma used as reference

## Sheet: Serum Tube type comparison
Serum Concentrations: No Serum Separator vs Serum Separator (SST)
Time	Metformin Concentration Mean ±SD (ng/mL) No serum separator	Metformin Concentration Mean ±SD (ng/mL) SST	Relative mean difference (%) *
0 h	ND	ND
0.16 h	250.6 ± 99.4	236.9 ± 64.2	8.57689
0.25 h	298.4 ± 129.8	362.4 ± 299.5	16.5768
0.5 h	549.2 ± 277.2	527.2 ± 229.9	0.422662
0.75 h	611.9 ± 246.6	568.2 ± 259.6	8.90582
1 h	575.1 ± 251.4	532.2 ± 236.3	7.72301
1.5 h	529.9 ± 337.1	488.7 ± 303.9	7.41452
2 h	549.1 ± 434.3	515.5 ± 394.6	5.59184
3 h	391.9 ± 239.4	368.1 ± 218.7	4.2874
4 h	255.1 ± 127.2	243.0 ± 120.3	8.09645
5 h	171.2 ± 71.6	162.5 ± 69.2	5.46276
6 h	126.1 ± 44.0	120.0 ± 39.8	4.30304
8 h	101.6 ± 30.7	99.1 ± 27.2	1.73023
12 h	82.7 ± 22.5	80.0 ± 20.7	3.06115
18 h	43.4 ± 3.59	50.7 ± 18.2	15.7857
24 h	29.6 ± 12.1	29.4 ± 12.1	1.28563
30 h	15.5 ± 10.7	16.4 ± 10.6	16.9612
36 h	8.38 ± 6.99	7.93 ± 6.4	3.37753
48 h	3.15 ± 2.16	3.03 ± 1.75	1.57345
72 h	1.48 ± 0.57	1.41 ± 0.56	1.57719
96 h	0.98 ± 0.32	1.08 ± 0.40	9.75405
120 h	0.76 ± 0.38	0.85 ± 0.31	23.9204
144 h	0.61 ± 0.26	1.11 ± 0.79	113.926
168 h	0.56 ± 0.28	0.70 ± 0.35	35.7369
Day 9	0.53 ± 0.22	0.43 ± 0.17	14.2219
Day 11	0.41 ± 0.0	0.33 ± 0.05	3.30871
* No serum separator tube used as reference
